# Supplementary material for: Are full-face helmets the most effective in preventing head and neck injury in motorcycle accidents? A meta-analysis
Source: Prev Med Rep. 2020 May 13;19:101118. doi: 10.1016/j.pmedr.2020.101118 (PMC7264075; doi:10.1016/j.pmedr.2020.101118)
Supplement: Supplementary data 1 [file mmc1.xml]

<?xml version="1.0" encoding="utf-8" standalone="no"?>
<data>
  <datasets>
    <author>kittisak@kku.ac.th</author>
    <type>0</type>
    <dataset>
      <value>4</value>
      <reason>Data will be made available on request</reason>
      <comments />
    </dataset>
  </datasets>
</data>
